# Supplementary material for: Type-3 Hyaluronan Synthase Attenuates Tumor Cells Invasion in Human Mammary Parenchymal Tissues
Source: Molecules. 2021 Oct 29;26(21):6548. doi: 10.3390/molecules26216548 (PMC8587416; doi:10.3390/molecules26216548)
Supplement: Supplementary file 1 [file molecules-26-06548-s001.zip]

Archive with 1 entries (1 files):
- molecules-1399990-supplementary.pdf
